# Supplementary material for: Creatinine to Cystatin-C Ratio in Renal Cell Carcinoma: A Clinically Pragmatic Prognostic Factor and Sarcopenia Biomarker
Source: Oncologist. 2023 Aug 4;28(12):e1219–29. doi: 10.1093/oncolo/oyad218 (PMC10712910; doi:10.1093/oncolo/oyad218)
Supplement: oyad218_suppl_Supplementary_Materials [file oyad218_suppl_supplementary_materials.zip]

Archive with 8 entries (8 files):
- Supplemental Tables and Figure Legends.docx
- Supp figure 1 ComparisonSarc.png
- Supplemental table 1.docx
- Supplemental Table 2.docx
- Supplemental Table 3.docx
- Supplemental Table 4.docx
- Supplemental Table 5.docx
- Supplemental Table 6.docx
